# Supplementary material for: Minimal-access video-assisted retroperitoneal and/or transperitoneal debridement (VARTD) in the management of infected walled-off pancreatic necrosis with deep extension: initial experience from a prospective single-arm study
Source: Eur J Med Res. 2023 Feb 9;28:72. doi: 10.1186/s40001-023-01030-9 (PMC9909852; doi:10.1186/s40001-023-01030-9)
Supplement: Supplementary file 1 — Additional file 1. The following are available as supplementary data in the Additional files: Table S1 Individual participant data for demographics and baseline characteristics. Table S2 Measurements of CT-derived variables of necrosis at an individual level. Table S3 Intraoperative data. Table S4 Efficacy endpoints at an individual level. Table S5 Safety endpoints at an individual level. [file 40001_2023_1030_MOESM1_ESM.xlsx]

## Sheet: Table of Contents
Additional file 1:
Table S1. Individual participant data for demographics and baseline characteristics.
Table S2. Measurements of CT-derived variables of necrosis at an individual level.
Table S3. Intraoperative data.
Table S4. Efficacy endpoints at an individual level.
Table S5. Safety endpoints at an individual level.

## Sheet: Table S1
Supplementary Table 1
Individual participant data for demographics and baseline characteristics.
Patient	Individual ID	Sex	Age (years)	BMI (kg/m²)*	BMI (kg/m²)**	Smoking history	Drinking history	Cause of pancreatitis	Comorbid conditions	ICU/high acuity care before enrollment	Organ failure after NP onset	APS score	APACHE II score	NP symptom-onset date	Tertiary referral	Date of admission to our tertiary center	LOS prior to our tertiary center (days)	No. of PCD
Case 1	A14641	Male	29.5	24.51	32.21	Yes	Yes	Hypertriglyceridemia	No	Yes	Respiratory and renal failure	12	12	2018-06-20	Yes	2018-06-25	5	1
Case 2	A29191	Female	60.3	26.22	26.22	No	No	Idiopathic	Frequent premature atrial contractions	Yes	No	7	10	2018-08-18	Yes	2018-09-18	31	2
Case 3	A35159	Female	54.7	28.98	33.87	No	No	Gallstones	COPD	Yes	No	5	8	2018-09-28	Yes	2018-10-28	30	0
Case 4	A31482	Male	29.4	20.31	25	Yes	Yes	Hypertriglyceridemia	No	Yes	No	6	6	2018-09-25	Yes	2018-10-07	12	1
Case 5	A41431	Male	40.9	23.03	23.03	Yes	No	Hypertriglyceridemia	No	Yes	Renal failure	16	16	2018-11-26	Yes	2018-12-03	7	1
Case 6	A45276	Female	28.3	20.31	28.52	No	No	Gallstones	Diabetes mellitus	Yes	No	6	6	2018-09-15	No	2018-12-27	103	1
Case 7	A43860	Female	32.1	20.55	27.94	No	No	Gallstones	No	No	No	3	3	2018-10-30	Yes	2018-12-19	50	2
Case 8	A44301	Male	45.8	19.59	23.18	Yes	Yes	Gallstones	No	Yes	Respiratory and renal failure	6	8	2018-10-15	No	2018-12-21	67	1
Case 9	A58198	Female	46.6	21.21	29	No	No	Idiopathic	Diabetes mellitus	No	No	5	7	2018-12-15	No	2019-03-15	90	1
Case 10	A57807	Male	55.1	22.66	26.56	Yes	No	Idiopathic	No	Yes	No	5	8	2019-02-02	No	2019-03-13	39	0
Case 11	A71550	Female	49.1	23.92	31.63	No	No	Idiopathic	Diabetes mellitus; hypertension	Yes	Respiratory and renal failure	8	10	2019-02-28	No	2019-05-30	91	1
Case 12	A72116	Female	61.3	18.03	24.84	No	No	Gallstones	Diabetes mellitus	Yes	Respiratory failure	10	13	2019-04-23	No	2019-06-03	41	1
Case 13	A68756	Female	38.2	27.06	27.06	No	No	Hypertriglyceridemia	No	No	No	8	8	2019-05-14	No	2019-05-15	1	1
Case 14	A77442	Male	35.7	21.88	28.73	Yes	Yes	Alcohol	No	Yes	Respiratory and renal failure	10	10	2019-06-27	No	2019-07-04	7	1
Case 15	A64002	Female	44.1	26.04	26.04	Yes	Yes	Alcohol	Hyperlipidaemia	Yes	Respiratory failure	8	8	2019-04-03	Yes	2019-04-16	13	1
Case 16	A90211	Male	51.3	20.76	25.61	No	No	Idiopathic	No	Yes	Renal failure	7	9	2019-08-02	No	2019-09-17	46	2
Case 17	A90164	Male	33.6	28.34	32.6	Yes	No	Hypertriglyceridemia	Diabetes mellitus	Yes	Renal failure	11	11	2019-09-02	Yes	2019-09-17	15	3
Case 18	B15211	Male	61.5	27.02	27.02	Yes	Yes	Alcohol	Chronic Bronchitis	Yes	Respiratory and renal failure	11	14	2020-04-17	No	2020-04-17	0	1
Case 19	B26832	Male	47	20.96	30.46	No	No	Excessive eating	No	Yes	Respiratory and renal failure	3	5	2020-03-13	No	2020-07-13	122	1
Case 20	B39662	Female	32.4	19.53	22.27	No	No	Gallstones	No	No	No	5	5	2020-09-14	No	2020-10-14	30	1
Case 21	B44395	Male	23.7	18.9	23.51	No	No	Alcohol	No	Yes	Respiratory and renal failure	6	6	2020-09-29	No	2020-11-12	44	1
Abbreviation: BMI, body-mass index; ICU, intensive care unit; NP, necrotizing pancreatitis; APS, acute physiology score; APACHE, Acute Physiology and Chronic Health Evaluation; LOS, length of stay; PCD, percutaneous catheter drainage; COPD, chronic obstructive pulmonary disease.
*Data were measured at admission in our tertiary referral center.
**Data were measured at symptom onset.

## Sheet: Table S2
Supplementary Table 2
Measurements of CT-derived variables of necrosis at an individual level.
Patient	Individual ID	Preoperative CT date	Non-enhancement of the pancreatic parenchyma (%)	mCTSI score	Necrosis extending to the right of mesenteric vessels	Distance between necrosis and left paracolic gutter (cm)	Distance between necrosis and right paracolic gutter (cm)	Distance from lower edge of the necrosis to pelvis (cm)	Necrosis extending down left paracolic gutter (cm)	Necrosis extending down right paracolic gutter (cm)	Size of necrotic collection-Transverse axis (cm)	Size of necrotic collection-Anteroposterior axis (cm)
Case 1	A14641	2018-07-16	>50%	10	Yes	0	0	2.12	9.13	7.46	13.84	9.8
Case 2	A29191	2018-10-18	>50%	10	Yes	0	6.39	0	21.07	8.01	18.85	6.45
Case 3	A35159	2018-11-19	>50%	10	Yes	0	4.22	0	11.77	4.57	15.01	6.48
Case 4	A31482	2018-10-26	<30%	8	Yes	0	0	0	15.93	7.18	17.76	7.66
Case 5	A41431	2019-01-05	≥30% to ≤50%	8	Yes	0	4.56	0	13.5	12.81	9.6	9.45
Case 6	A45276	2018-12-28	≥30% to ≤50%	6	Yes	0	0	1.88	6.95	2.88	11.76	5.49
Case 7	A43860	2018-12-20	>50%	10	Yes	0	6.38	1.38	10.95	3.63	10.27	7.31
Case 8	A44301	2018-12-21	>50%	10	Yes	0	0	0	26.09	13.7	20.77	10.34
Case 9	A58198	2019-03-15	≥30% to ≤50%	8	Yes	0	6.88	0	12.52	2.75	10.69	4.68
Case 10	A57807	2019-03-25	>50%	10	Yes	0	0	0	18.9	2.69	7.52	8.3
Case 11	A71550	2019-06-02	>50%	10	Yes	0	0	0	16.9	10.39	10.83	6.54
Case 12	A72116	2019-06-04	>50%	10	Yes	0	6.76	3.44	7.07	8.45	10.05	5.41
Case 13	A68756	2019-07-10	≥30% to ≤50%	6	Yes	0	0	0	19.07	3.3	11.59	7.48
Case 14	A77442	2019-07-24	>50%	10	Yes	0	0	0	15.77	5.51	22.22	5.98
Case 15	A64002	2019-08-07	>50%	10	Yes	0	0	0	19.02	6.51	6.85	4.94
Case 16	A90211	2019-09-18	>50%	10	Yes	0	0	0	16.89	14.2	15.61	12.94
Case 17	A90164	2019-10-21	>50%	10	Yes	0	0	0	17.89	5.55	18.93	12.59
Case 18	B15211	2020-05-25	>50%	10	Yes	0	0	0	29.81	17	21.49	10.46
Case 19	B26832	2020-07-13	<30%	6	Yes	0	0	0	13.28	4.14	8.23	5.43
Case 20	B39662	2020-10-17	<30%	6	Yes	0	0	0	16.94	13.61	6.18	5.7
Case 21	B44395	2020-11-13	≥30% to ≤50%	10	Yes	0	0	0	16.89	16.96	21.49	11.67
Abbreviations: mCTSI, modified CT severity index.

## Sheet: Table S3
Supplementary Table 3
Intraoperative data.
Patient	Individual ID	Date of VARTD	Time from NP onset to VARTD (days)	Surgical approaches	Simultaneous surgery	Operation time (min)	Blood loss (mL)	RBC transfusion (U)	Bacterial culture of necrotic fluid collection
Case 1	A14641	23/07/2018	33	Epigastric and left retroperitoneal	Jejunostomy	180	50	—	Staphylococcus aureus
Case 2	A29191	23/10/2018	66	Epigastric and left retroperitoneal	—	240	700	—	Escherichia coli
Case 3	A35159	21/11/2018	54	Epigastric and left retroperitoneal	Jejunostomy	330	50	—	—
Case 4	A31482	01/11/2018	37	Epigastric and left retroperitoneal	Cholecystostomy	200	50	—	Escherichia coli
Case 5	A41431	08/01/2019	43	Epigastric and left retroperitoneal	Jejunostomy	195	100	3	—
Case 6	A45276	03/01/2019	110	Epigastric and left retroperitoneal	Jejunostomy	170	100	2	—
Case 7	A43860	24/12/2018	55	Epigastric and left retroperitoneal	Jejunostomy	270	400	1.5	Staphylococcus epidermidis
Case 8	A44301	24/12/2018	70	Epigastric and bilateral retroperitoneal	Jejunostomy	260	100	3	Yeast-like fungi
Case 9	A58198	20/03/2019	95	Epigastric and left retroperitoneal	—	260	100	3	Streptococcus constella
Case 10	A57807	09/04/2019	66	Epigastric and left retroperitoneal	—	210	300	2	Streptococcus anginosus, Candida albicans
Case 11	A71550	03/06/2019	95	Epigastric and bilateral retroperitoneal	Jejunostomy	260	100	2	Escherichia coli
Case 12	A72116	06/06/2019	44	Epigastric and bilateral retroperitoneal	Jejunostomy	190	100	2	klebsiella pneumoniae, Acinetobacter baumannii
Case 13	A68756	15/07/2019	62	Epigastric and left retroperitoneal	—	180	150	—	Staphylococcus epidermidis
Case 14	A77442	27/07/2019	30	Epigastric and left retroperitoneal	Jejunostomy	200	500	3	—
Case 15	A64002	09/08/2019	128	Epigastric and left retroperitoneal	Jejunostomy	210	50	—	Pseudomonas aeruginosa, Citrobacter youngae
Case 16	A90211	20/09/2019	49	Epigastric and left retroperitoneal	Jejunostomy	260	300	4	Pseudomonas aeruginosa, Enterococcus faecium, Acinetobacter baumannii
Case 17	A90164	24/10/2019	52	Epigastric and right retroperitoneal	—	90	200	2	Stenotrophomonas maltophilia, Candida albicans, Yeast-like fungi
Case 18	B15211	26/05/2020	39	Epigastric and bilateral retroperitoneal	Jejunostomy	300	250	2	Acinetobacter baumannii
Case 19	B26832	17/07/2020	126	Epigastric and left retroperitoneal	Jejunostomy	220	150	2	Escherichia coli
Case 20	B39662	23/10/2020	39	Left and right retroperitoneal	—	240	100	3	—
Case 21	B44395	20/11/2020	52	Epigastric and bilateral retroperitoneal	—	330	800	—	Enterococcus faecium, Acinetobacter baumannii
Abbreviation: VARTD, Video-assisted retroperitoneal and/or transperitoneal debridement; NP, necrotizing pancreatitis; RBC, Red blood cell.

## Sheet: Table S4
Supplementary Table 4
Efficacy endpoints at an individual level.
		Postoperative measurements of CT-derived variables of necrosis		Reduction in sizes of necrotic collection
Patient	Individual ID	Size of necrotic collection-Transverse axis (cm)	Size of necrotic collection-Anteroposterior axis (cm)	Transverse axis	Anteroposterior axis	Date of repeated CT scan for re-evaluation	Time interval between VARTD and the repeated CT scans (days)	Repeated interventions for necrosectomy/debridement
Case 1	A14641	3.1	6.07	0.776012	0.380612	2018-08-12	20	No
Case 2	A29191	3.56	3.84	0.811141	0.404651	2018-11-08	16	No
Case 3	A35159	0	0	1	1	2018-12-14	23	No
Case 4	A31482	1.96	1.4	0.88964	0.817232	2018-11-16	15	No
Case 5	A41431	2.18	2.38	0.772917	0.748148	2019-01-31	23	No
Case 6	A45276	0	0	1	1	2019-01-17	14	No
Case 7	A43860	0	0	1	1	2019-01-04	11	No
Case 8	A44301	12	7.13	0.422244	0.310445	2019-01-03	10	No
Case 9	A58198	0	0	1	1	2019-04-04	15	No
Case 10	A57807	2.82	2.98	0.625	0.640964	2019-04-29	20	No
Case 11	A71550	0	0	1	1	2019-06-13	10	No
Case 12	A72116	2.47	2.38	0.754229	0.560074	2019-06-14	8	No
Case 13	A68756	4.57	1.9	0.605695	0.745989	2019-07-29	14	No
Case 14	A77442	2.7	1.77	0.878488	0.704013	2019-08-11	15	No
Case 15	A64002	2.11	2.49	0.691971	0.495951	2019-08-28	19	No
Case 16	A90211	8.19	3.64	0.475336	0.718702	2019-10-02	12	No
Case 17	A90164	7.89	5.92	0.583201	0.529786	2019-11-06	13	No
Case 18	B15211	8.79	9.59	0.590973	0.083174	2020-06-06	11	No
Case 19	B26832	0	0	1	1	2020-07-31	14	No
Case 20	B39662	2.7	3.64	0.563107	0.361404	2020-11-10	18	No
Case 21	B44395	5.21	3.59	0.757562	0.692374	2020-12-08	18	No
Abbreviation: VARTD, Video-assisted retroperitoneal and/or transperitoneal debridement.

## Sheet: Table S5
Supplementary Table 5
Safety endpoints at an individual level.
Patient	Individual ID	Death during follow-up	Cause of death	New-onset organ failue	Fistula complications	Treatment of fistula	Visceral perforation	Intra-abdominal bleeding	Incisional hernia	Wound infections	New-onset diabetes	Exocrine insufficiency	Biliary strictures	Postoperative ICU stay	Reason for postoperative ICU admission	Length of postoperative ICU stay (days)	Total hospital LOS after NP onset (days)	LOS at our tertiary center (days)	LOS after VARTD (days)
Case 1	A14641	No	—	No	No	—	No	No	No	Yes	No	No	No	Yes	Until extubation (transient critical care)	1	70	65	37
Case 2	A29191	No	—	No	Pancreatic fistula	Conservative treatment (did not require intervention)	No	No	No	Yes	Yes	No	No	Yes	Until extubation (transient critical care)	3	100	69	34
Case 3	A35159	Yes	Pulmonary embolism	No	Duodenal, jejunal, and descending colonic fistula; Pancreatic fistula	Ileostomy	No	No	No	Yes	No	No	No	No	—	—	126	96	72
Case 4	A31482	No	—	No	No	—	No	No	No	Yes	No	No	No	No	—	—	80	68	35
Case 5	A41431	No	—	No	No	—	No	No	No	Yes	Yes	No	No	No	—	—	68	61	25
Case 6	A45276	No	—	No	Duodenal fistula	Conservative treatment (did not require intervention)	No	No	No	Yes	No	Yes	No	No	—	—	136	33	26
Case 7	A43860	No	—	No	Pancreatic fistula	Conservative treatment (did not require intervention)	No	No	No	Yes	No	Yes	No	No	—	—	82	32	27
Case 8	A44301	No	—	No	Colonic fistula; Gallbladder-abscess cavity fistula; Pancreatic fistula	Excision and repair of the gallbladder-abscess cavity fistula	No	Yes (conservative treatment)	No	Yes	No	No	No	No	—	—	236	169	139
Case 9	A58198	No	—	No	Gastric antral fistula	Conservative treatment (did not require intervention)	No	No	No	Yes	No	No	No	No	—	—	135	45	40
Case 10	A57807	No	—	No	No	—	No	No	No	Yes	No	No	No	No	—	—	115	76	45
Case 11	A71550	No	—	No	No	—	No	No	No	Yes	No	No	No	No	—	—	124	33	29
Case 12	A72116	No	—	No	Descending colonic fistula	Ileostomy	No	No	No	Yes	No	No	Yes	Yes	Until extubation (transient critical care)	3	141	100	54
Case 13	A68756	No	—	No	No	—	No	No	No	Yes	No	No	No	No	—	—	133	132	87
Case 14	A77442	No	—	Renal and cardiac failure	No	—	No	No	No	Yes	No	No	No	Yes	Renal and cardiac failure	5	67	60	37
Case 15	A64002	No	—	No	No	—	No	No	No	Yes	No	No	No	No	—	—	88	75	49
Case 16	A90211	No	—	No	No	—	No	No	No	Yes	No	No	No	No	—	—	123	77	74
Case 17	A90164	No	—	No	Pancreatic fistula	Conservative treatment (did not require intervention)	No	No	No	Yes	No	No	No	No	—	—	98	83	42
Case 18	B15211	Yes	Repeated intra-abdominal bleeding	No	Duodenal and descending colonic fistula; Pancreatic fistula	Ileostomy, and endoscopic clip closure	No	Yes	No	Yes	Yes	Yes	No	No	—	—	175	175	136
Case 19	B26832	No	—	No	No	—	No	No	No	Yes	No	No	No	No	—	—	159	37	33
Case 20	B39662	No	—	No	No	—	No	No	No	Yes	No	No	Yes	No	—	—	63	33	24
Case 21	B44395	No	—	No	Sigmoid colonic fistula	Endoscopic clip closure	No	Yes	No	Yes	No	No	No	Yes	Until extubation (transient critical care)	1	94	50	42
Abbreviation: ICU, intensive care unit; LOS, length of stay; VARTD, Video-assisted retroperitoneal and/or transperitoneal debridement.
